# Supplementary material for: Chicory Extract Alleviates Anthracycline-Induced Cardiotoxicity by Inhibiting Mitochondrial Damage via the UCP2/NLRP3 Pathway
Source: Int J Mol Sci. 2026 Feb 5;27(3):1557. doi: 10.3390/ijms27031557 (PMC12898394; doi:10.3390/ijms27031557)
Supplement: Supplementary file 1 [file ijms-27-01557-s001.zip]

Archive with 1 entries (1 files):
- ijms-4070383-supplementary.pdf
